# Supplementary material for: ﻿Sinosasadamingshanensis (Poaceae, Bambusoideae), a new combination supported by morphological and molecular evidence
Source: PhytoKeys. 2025 Apr 8;255:41–50. doi: 10.3897/phytokeys.255.148471 (PMC12000816; doi:10.3897/phytokeys.255.148471)
Supplement: XML Treatment for Sinosasa damingshanensis [file phytokeys.255.148471-treatment1.xml]

<!DOCTYPE tp:taxon-treatment
  PUBLIC "-//TaxonX//DTD Taxonomic Treatment Publishing DTD v0 20100105//EN" "tax-treatment-NSO.dtd">
<tp:taxon-treatment xmlns:tp="http://www.plazi.org/taxpub"><tp:treatment-meta><kwd-group><label>Taxon classification</label><kwd>
                <named-content content-type="kingdom">Plantae</named-content>
              </kwd><kwd>
                <named-content content-type="order">Poales</named-content>
              </kwd><kwd>
                <named-content content-type="family">Poaceae</named-content>
              </kwd></kwd-group><mixed-citation publication-type="journal"><person-group><name><surname>Zhang</surname><given-names>Yi-Ting</given-names></name><name><surname>Lin</surname><given-names>Shu-Yan</given-names></name><name><surname>Niu</surname><given-names>Zheng-Yang</given-names></name><name><surname>Jiang</surname><given-names>Wei-Xin</given-names></name><name><surname>Xia</surname><given-names>Nian-He</given-names></name><name><surname>Ding</surname><given-names>Yu-Long</given-names></name></person-group><article-title>﻿<italic><tp:taxon-name><tp:taxon-name-part taxon-name-part-type="genus" reg="Sinosasa">Sinosasa</tp:taxon-name-part><tp:taxon-name-part taxon-name-part-type="species" reg="damingshanensis">damingshanensis</tp:taxon-name-part></tp:taxon-name></italic> (<tp:taxon-name><tp:taxon-name-part taxon-name-part-type="family">Poaceae</tp:taxon-name-part></tp:taxon-name>, <tp:taxon-name><tp:taxon-name-part taxon-name-part-type="subfamily">Bambusoideae</tp:taxon-name-part></tp:taxon-name>), a new combination supported by morphological and molecular evidence</article-title><source>PhytoKeys</source><day>08</day><month>04</month><year>2025</year><volume>255</volume><fpage>41</fpage><lpage>50</lpage><pub-id pub-id-type="doi">10.3897/phytokeys.255.148471</pub-id></mixed-citation></tp:treatment-meta><tp:nomenclature><label>﻿</label><tp:taxon-name>
              <object-id xmlns:xlink="http://www.w3.org/1999/xlink" content-type="arpha" xlink:type="simple">559FD383-8756-5374-B153-4BAAB8F2DDDD</object-id>
              <tp:taxon-name-part taxon-name-part-type="genus" reg="Sinosasa">Sinosasa</tp:taxon-name-part>
              <tp:taxon-name-part taxon-name-part-type="species" reg="damingshanensis">damingshanensis</tp:taxon-name-part>
              <object-id xmlns:xlink="http://www.w3.org/1999/xlink" content-type="ipni" xlink:type="simple">urn:lsid:ipni.org:names:77359971-1</object-id>
            </tp:taxon-name><tp:taxon-authority>(Hsueh &amp; W.P.Zhang) N.H.Xia &amp; Y.L.Ding</tp:taxon-authority><tp:taxon-status xmlns:xlink="http://www.w3.org/1999/xlink" xlink:type="simple">comb. nov.</tp:taxon-status><xref ref-type="fig" rid="F2">Figs 2</xref><xref ref-type="fig" rid="F3">, 3</xref><xref ref-type="fig" rid="F4">, 4</xref></tp:nomenclature><tp:treatment-sec sec-type="Basionym" id="SECID0ENDAG"><title>Basionym.</title><p><italic><tp:taxon-name><tp:taxon-name-part taxon-name-part-type="genus" reg="Chimonobambusa">Chimonobambusa</tp:taxon-name-part><tp:taxon-name-part taxon-name-part-type="species" reg="damingshanensis">damingshanensis</tp:taxon-name-part></tp:taxon-name></italic> Hsueh &amp; W. P. Zhang, Bamb. Res. 7(3): 5. (1988).</p></tp:treatment-sec><tp:treatment-sec sec-type="Lectotype (here designated)" id="SECID0E5DAG"><title>Lectotype (here designated).</title><p>China • Guangxi, Nanning, Wuming, Daming Mountain, 12 Nov. 1986, <italic>C. J. Hsueh 8605 fl.</italic> (Lectotype: <named-content xmlns:xlink="http://www.w3.org/1999/xlink" content-type="dwc:institutional_code" xlink:title="Herbarium of Southwest Forestry University" xlink:href="http://grbio.org/institution/southwest-forestry-college" xlink:type="simple">SWFC</named-content>!).</p></tp:treatment-sec><tp:treatment-sec sec-type="description" id="SECID0ELEAG"><title>Revised description.</title><p>Shrubby bamboos. Rhizomes leptomorph, rhizome internodes cylindrical, 2.45–4.75 cm long, nearly solid; nodes prominent, 2–4 roots at each node; rhizome bud ovate, ca. 4 mm high. Culms 1.5–2 m tall, 5–8 mm in diam; internodes terete, 5.4–13 cm long, initially with white pubescent gradually glabrous; supranodal ridge conspicuous, intranodes glabrous, 3–4 mm tall, infranodal region with a creamy-yellow and sericeous ring; branches solitary at each branching node. Culm bud solitary, triangular-ovate, sunken into supranodal ridge. Culm leaf sheaths persistent or tardily deciduous, papery, shorter than or as long as internode, abaxially glabrous or sparsely strigose, 6.8–13.3 cm high; sheath scar flat or slightly prominent; auricles and oral setae absent; blades erect, triangularly subulate, 1.6–4.5 mm high, glabrous. Foliage leaves 5–10 per ultimate branch; foliage leaf sheaths glabrous, purple or purple-green; auricles linear, 1–2 mm wide; oral setae erect or curled, 4–8, pale yellow, 2.5–6 mm long, easily deciduous when old; ligules developed, (3.3) 6–10 (–16) mm high, papery. Blades lanceolate, papery, 12.5–31.7 × 1.0–4.9 cm, both surfaces glabrous, margins serrulate along both sides, secondary veins 3–4 (6) pairs, significantly elevated on the lower leaf surface. The unit of the inflorescence raceme-like; lemma papery, ovate-lanceolate, ca. 10 mm long, glabrous; palea shorter than lemma, 6–7 mm long, 2-keeled; 2 stigmas, 3 stamens; ovary ellipsoid; style short. Fruit unknown.</p><fig id="F4" position="float" orientation="portrait"><object-id xmlns:xlink="http://www.w3.org/1999/xlink" content-type="doi" xlink:type="simple">10.3897/phytokeys.255.148471.figure4</object-id><object-id xmlns:xlink="http://www.w3.org/1999/xlink" content-type="arpha" xlink:type="simple">5734566F-3181-5CEE-9991-71D875523EA4</object-id><label>Figure 4.</label><caption><p><italic><tp:taxon-name><tp:taxon-name-part taxon-name-part-type="genus" reg="Sinosasa">Sinosasa</tp:taxon-name-part><tp:taxon-name-part taxon-name-part-type="species" reg="damingshanensis">damingshanensis</tp:taxon-name-part></tp:taxon-name></italic><bold>A</bold> rhizome bud <bold>B, C, E</bold> rhizome <bold>D</bold> development of bamboo shoot under the ground <bold>F</bold> distribution map of <italic><tp:taxon-name><tp:taxon-name-part taxon-name-part-type="genus" reg="Sinosasa">Sinosasa</tp:taxon-name-part><tp:taxon-name-part taxon-name-part-type="species" reg="damingshanensis">damingshanensis</tp:taxon-name-part></tp:taxon-name></italic> in Nanning, Guangxi, China. Scale bars: 1 cm (<bold>A, B</bold>).</p></caption><graphic xmlns:xlink="http://www.w3.org/1999/xlink" xlink:href="phytokeys-255-041_article-148471__-g004.jpg" position="float" orientation="portrait" xlink:type="simple" id="oo_1301440.jpg"><uri content-type="original_file" xlink:type="simple">https://binary.pensoft.net/fig/1301440</uri></graphic></fig></tp:treatment-sec><tp:treatment-sec sec-type="notes" id="SECID0E4FAG"><title>Notes.</title><p><italic><tp:taxon-name><tp:taxon-name-part taxon-name-part-type="genus" reg="Chimonobambusa">Chimonobambusa</tp:taxon-name-part><tp:taxon-name-part taxon-name-part-type="species" reg="damingshanensis">damingshanensis</tp:taxon-name-part></tp:taxon-name></italic> Hsueh &amp; W. P. Zhang was originally described based on <italic>C.J. Hsueh 8605</italic> which contains multiple specimens. According to the ICN (<xref ref-type="bibr" rid="B16">Turland et al. 2018</xref>) Art. 8.1, “The type (holotype, lectotype, or neotype) of a name of a species or infraspecific taxon is either a single specimen conserved in one herbarium or other collection or institution, or a published or unpublished illustration”, <italic>C.J. Hsueh 8605 fl.</italic> (<named-content xmlns:xlink="http://www.w3.org/1999/xlink" content-type="dwc:institutional_code" xlink:title="Herbarium of Southwest Forestry University" xlink:href="http://grbio.org/institution/southwest-forestry-college" xlink:type="simple">SWFC</named-content>, floriferous specimen) is designated here as the lectotype of <italic><tp:taxon-name><tp:taxon-name-part taxon-name-part-type="genus" reg="Chimonobambusa">Ch.</tp:taxon-name-part><tp:taxon-name-part taxon-name-part-type="species" reg="damingshanensis">damingshanensis.</tp:taxon-name-part></tp:taxon-name></italic> It has flower specimens and is more complete.</p></tp:treatment-sec><tp:treatment-sec sec-type="phenology" id="SECID0EGHAG"><title>Phenology.</title><p>New shoots produced during April to May.</p></tp:treatment-sec><tp:treatment-sec sec-type="Chinese name" id="SECID0ELHAG"><title>Chinese name.</title><p>大明山华赤竹(Chinese pronunciation: dà míng shān huá chì zhú).</p></tp:treatment-sec><tp:treatment-sec sec-type="distribution" id="SECID0EQHAG"><title>Distribution and habitat.</title><p>Broad-leaved forests; It is endemic to Daming Mountain in Wuming District, Guangxi, China.</p></tp:treatment-sec><tp:treatment-sec sec-type="Additional specimen examined" id="SECID0EVHAG"><title>Additional specimen examined.</title><p><italic><tp:taxon-name><tp:taxon-name-part taxon-name-part-type="genus" reg="Sinosasa">Sinosasa</tp:taxon-name-part><tp:taxon-name-part taxon-name-part-type="species" reg="damingshanensis">damingshanensis</tp:taxon-name-part></tp:taxon-name></italic>: China • Guangxi: Nanning, Wuming, Daming Mountain, <named-content xmlns:xlink="http://www.w3.org/1999/xlink" content-type="dwc:verbatimCoordinates" xlink:type="simple"><named-content content-type="geo-json" specific-use="{&#34;type&#34;:&#34;Point&#34;,&#34;coordinates&#34;:[108.437222,23.495528]}" id="NCID0EJIAG" xlink:type="simple">23°29′43.9″N, 108°26′14.0″E</named-content></named-content>, alt. 1224–1445 m a.s.l., 25 December 2024, <italic>Y. L. Ding &amp; Y. T. Zhang WM241225</italic> (NF!).</p></tp:treatment-sec><tp:treatment-sec><!--Section generated to contain objects referenced in tp:taxon-treatment.--><fig id="F2" position="float" orientation="portrait"><object-id xmlns:xlink="http://www.w3.org/1999/xlink" content-type="doi" xlink:type="simple">10.3897/phytokeys.255.148471.figure2</object-id><object-id xmlns:xlink="http://www.w3.org/1999/xlink" content-type="arpha" xlink:type="simple">E46D95E3-6F66-5DF9-BB86-EE160D435AB2</object-id><label>Figure 2.</label><caption><p><italic><tp:taxon-name><tp:taxon-name-part taxon-name-part-type="genus" reg="Chimonobambusa">Chimonobambusa</tp:taxon-name-part><tp:taxon-name-part taxon-name-part-type="species" reg="damingshanensis">damingshanensis</tp:taxon-name-part></tp:taxon-name></italic> Hsueh &amp; W. P. Zhang. <bold>A</bold>–<bold>D</bold><italic>C.J. Hsueh 8605</italic> (<named-content xmlns:xlink="http://www.w3.org/1999/xlink" content-type="dwc:institutional_code" xlink:title="Herbarium of Southwest Forestry University" xlink:href="http://grbio.org/institution/southwest-forestry-college" xlink:type="simple">SWFC</named-content>!). Photo by Yi-Ting Zhang.</p></caption><graphic xmlns:xlink="http://www.w3.org/1999/xlink" xlink:href="phytokeys-255-041_article-148471__-g002.jpg" position="float" orientation="portrait" xlink:type="simple" id="oo_1301438.jpg"><uri content-type="original_file" xlink:type="simple">https://binary.pensoft.net/fig/1301438</uri></graphic></fig><fig id="F3" position="float" orientation="portrait"><object-id xmlns:xlink="http://www.w3.org/1999/xlink" content-type="doi" xlink:type="simple">10.3897/phytokeys.255.148471.figure3</object-id><object-id xmlns:xlink="http://www.w3.org/1999/xlink" content-type="arpha" xlink:type="simple">0B56EAF2-65A6-5F67-A7C8-80FAE094CEFF</object-id><label>Figure 3.</label><caption><p><italic><tp:taxon-name><tp:taxon-name-part taxon-name-part-type="genus" reg="Sinosasa">Sinosasa</tp:taxon-name-part><tp:taxon-name-part taxon-name-part-type="species" reg="damingshanensis">damingshanensis</tp:taxon-name-part></tp:taxon-name></italic><bold>A</bold> habitat and plants <bold>B</bold> foliage leaf branches <bold>C</bold> solitary branch <bold>D</bold> leafy branchlet and culm <bold>E, F</bold> culm and culm sheath <bold>G</bold> adaxial view of sheath blade <bold>H</bold> branch complements with a solitary primary axis <bold>I, L, P</bold> culm bud <bold>J</bold> abaxial view of sheath blade <bold>K</bold> culm node <bold>M</bold> leaf sheath, ligule and oral setae <bold>N</bold> basal culm nodes with root thorns (uncommon) <bold>O</bold> development of bamboo shoot under the ground. Scale bars: 1 cm (<bold>G, J</bold>).</p></caption><graphic xmlns:xlink="http://www.w3.org/1999/xlink" xlink:href="phytokeys-255-041_article-148471__-g003.jpg" position="float" orientation="portrait" xlink:type="simple" id="oo_1301439.jpg"><uri content-type="original_file" xlink:type="simple">https://binary.pensoft.net/fig/1301439</uri></graphic></fig></tp:treatment-sec><ref-list><ref id="B16"><mixed-citation xmlns:xlink="http://www.w3.org/1999/xlink" xlink:type="simple"><person-group><name name-style="western"><surname>Turland</surname><given-names>NJ</given-names></name><name name-style="western"><surname>Wiersema</surname><given-names>JH</given-names></name><name name-style="western"><surname>Barrie</surname><given-names>FR</given-names></name><name name-style="western"><surname>Greuter</surname><given-names>W</given-names></name><name name-style="western"><surname>Hawksworth</surname><given-names>DL</given-names></name><name name-style="western"><surname>Herendeen</surname><given-names>PS</given-names></name><name name-style="western"><surname>Knapp</surname><given-names>S</given-names></name><name name-style="western"><surname>Kusber</surname><given-names>WH</given-names></name><name name-style="western"><surname>Li</surname><given-names>DZ</given-names></name><name name-style="western"><surname>Marhold</surname><given-names>K</given-names></name><name name-style="western"><surname>May</surname><given-names>TW</given-names></name><name name-style="western"><surname>McNeill</surname><given-names>J</given-names></name><name name-style="western"><surname>Monro</surname><given-names>AM</given-names></name><name name-style="western"><surname>Prado</surname><given-names>J</given-names></name><name name-style="western"><surname>Price</surname><given-names>MJ</given-names></name><name name-style="western"><surname>Smith</surname><given-names>GF [Eds]</given-names></name></person-group> (<year>2018</year>) International Code of Nomenclature for algae, fungi, and plants (Shenzhen Code) adopted by the Nineteenth International Botanical Congress Shenzhen, China, July 2017. Regnum Vegetabile 159. Koeltz Botanical Books, Glashütten. <ext-link xlink:href="10.12705/Code.2018" ext-link-type="doi" xlink:type="simple">https://doi.org/10.12705/Code.2018</ext-link></mixed-citation></ref></ref-list></tp:taxon-treatment>
